# Supplementary material for: A Novel Ferroptosis-Related Gene Signature for Overall Survival Prediction in Patients With Breast Cancer
Source: Front Cell Dev Biol. 2021 Jun 17;9:670184. doi: 10.3389/fcell.2021.670184 (PMC8247647; doi:10.3389/fcell.2021.670184)
Supplement: Supplementary file 8 [file Table_4.XLSX]

## Sheet: PCR1
		GAPDH		MEAN		EMC2		MEAN	DCT	2^-DCT	2^-DDCT
MCF7-Control	13.62	13.68	13.73	13.6767	23.22	23.58	23.66	23.4867	9.81	0.00111403	1
MCF7-Erastin	14.58	14.74	14.06	14.46	22.88	22.51	22.77	22.72	8.26	0.00326206	2.92817
MM231-Control	13.17	13.38	13.29	13.28	20.12	20.32	20.15	20.1967	6.91667	0.00827706	1
MM231-Erastin	13.51	13.44	13.48	13.4767	19.22	19.12	19.25	19.1967	5.72	0.0189718	2.29209
		GAPDH		MEAN		G6PD
MCF7-Control	13.62	13.68	13.73	13.6767	20.16	20.34	20.24	20.2467	6.57	0.0105253	1
MCF7-Erastin	14.58	14.74	14.06	14.46	19.11	18.89	18.97	18.99	4.53	0.0432847	4.11246
MM231-Control	13.17	13.38	13.29	13.28	23.12	23.22	23.32	23.22	9.94	0.00101803	1
MM231-Erastin	13.51	13.44	13.48	13.4767	22.78	22.68	22.72	22.7267	9.25	0.00164238	1.61328
		GAPDH		MEAN		PIK3CA
MCF7-Control	13.62	13.68	13.73	13.6767	25.65	25.77	25.51	25.6433	11.9667	0.000249847	1
MCF7-Erastin	14.58	14.74	14.06	14.46	23.98	23.88	24.14	24	9.54	0.0013433	5.3765
MM231-Control	13.17	13.38	13.29	13.28	24.66	24.46	24.55	24.5567	11.2767	0.000403074	1
MM231-Erastin	13.51	13.44	13.48	13.4767	24.11	23.88	23.99	23.9933	10.5167	0.000682603	1.69349
		GAPDH		MEAN		FLT3
MCF7-Control	13.62	13.68	13.73	13.6767	18.85	19.21	18.98	19.0133	5.33667	0.0247459	1
MCF7-Erastin	14.58	14.74	14.06	14.46	17	17.22	17.12	17.1133	2.65333	0.158952	6.42338
MM231-Control	13.17	13.38	13.29	13.28	21.12	21.32	21.11	21.1833	7.90333	0.00417695	1
MM231-Erastin	13.51	13.44	13.48	13.4767	20.02	20.12	20.11	20.0833	6.60667	0.0102611	2.45661
		GAPDH		MEAN		IFNG
MCF7-Control	13.62	13.68	13.73	13.6767	26.52	26.46	25.23	26.07	12.3933	0.000185881	1
MCF7-Erastin	14.58	14.74	14.06	14.46	24.15	24	24.32	24.1567	9.69667	0.00120507	6.48302
MM231-Control	13.17	13.38	13.29	13.28	22.36	22.42	22.48	22.42	9.14	0.0017725	1
MM231-Erastin	13.51	13.44	13.48	13.4767	21	21.13	21.15	21.0933	7.61667	0.00509513	2.87454
		GAPDH		MEAN		ANO6
MCF7-Control	13.62	13.68	13.73	13.6767	22.12	22.32	22.46	22.3	8.62333	0.00253582	1
MCF7-Erastin	14.58	14.74	14.06	14.46	21.89	21.79	21.68	21.7867	7.32667	0.00622951	2.45661
MM231-Control	13.17	13.38	13.29	13.28	19	19.12	19.22	19.1133	5.83333	0.0175385	1
MM231-Erastin	13.51	13.44	13.48	13.4767	18.25	18.32	18.27	18.28	4.80333	0.035814	2.04202
		GAPDH		MEAN		SLC1A4
MCF7-Control	13.62	13.68	13.73	13.6767	26.36	26.45	26.32	26.3767	12.7	0.000150286	1
MCF7-Erastin	14.58	14.74	14.06	14.46	25.15	25.32	25.42	25.2967	10.8367	0.000546812	3.63847
MM231-Control	13.17	13.38	13.29	13.28	24	24.22	24.31	24.1767	10.8967	0.000524537	1
MM231-Erastin	13.51	13.44	13.48	13.4767	23.18	23.22	23.32	23.24	9.76333	0.00115065	2.19365
		GAPDH		MEAN		CISD1
MCF7-Control	13.62	13.68	13.73	13.6767	21.12	21.32	21.52	21.32	7.64333	0.00500181	1
MCF7-Erastin	14.58	14.74	14.06	14.46	23.32	23.65	23.42	23.4633	9.00333	0.00194862	0.389582
MM231-Control	13.17	13.38	13.29	13.28	20.12	20.02	20.01	20.05	6.77	0.00916277	1
MM231-Erastin	13.51	13.44	13.48	13.4767	20.99	21.12	21.11	21.0733	7.59667	0.00516625	0.56383
		GAPDH		MEAN		TP63
MCF7-Control	13.62	13.68	13.73	13.6767	18.89	18.76	18.66	18.77	5.09333	0.0292923	1
MCF7-Erastin	14.58	14.74	14.06	14.46	19.66	19.81	19.77	19.7467	5.28667	0.0256186	0.874583
MM231-Control	13.17	13.38	13.29	13.28	22.25	22.44	22.31	22.3333	9.05333	0.00188224	1
MM231-Erastin	13.51	13.44	13.48	13.4767	23.31	23.41	23.29	23.3367	9.86	0.00107608	0.571701
		GAPDH		MEAN		BRD4
MCF7-Control	13.62	13.68	13.73	13.6767	23.38	23.65	23.45	23.4933	9.81667	0.00110889	1
MCF7-Erastin	14.58	14.74	14.06	14.46	25.54	25.65	25.78	25.6567	11.1967	0.000426057	0.384219
MM231-Control	13.17	13.38	13.29	13.28	21.32	21.65	21.45	21.4733	8.19333	0.00341634	1
MM231-Erastin	13.51	13.44	13.48	13.4767	22.11	22.08	22.38	22.19	8.71333	0.00238246	0.697372
		GAPDH		MEAN		PROM2
MCF7-Control	13.62	13.68	13.73	13.6767	20.22	20.32	20.45	20.33	6.65333	0.00993452	1
MCF7-Erastin	14.58	14.74	14.06	14.46	21.32	21.55	21.45	21.44	6.98	0.00792156	0.797377
MM231-Control	13.17	13.38	13.29	13.28	17.78	17.89	17.58	17.75	4.47	0.0451228	1
MM231-Erastin	13.51	13.44	13.48	13.4767	18.44	18.89	18.56	18.63	5.15333	0.0280991	0.622725

## Sheet: PCR2
		GAPDH		MEAN		EMC2		MEAN	DCT	2^-DCT	2^-DDCT
MCF7-Control	14.25	14.38	14.16	14.2633	25.52	24.98	25.32	25.2733	11.01	0.000484908	1
MCF7-Erastin	14.4	14.48	14.59	14.49	24.26	24.65	24.12	24.3433	9.85333	0.00108106	2.22942
MM231-Control	13.13	13.35	13.22	13.2333	21.32	21.18	21.16	21.22	7.98667	0.00394252	1
MM231-Erastin	13.69	13.61	13.55	13.6167	20.01	20.16	20.32	20.1633	6.54667	0.0106969	2.71321
		GAPDH		MEAN		G6PD
MCF7-Control	14.25	14.38	14.16	14.2633	22.13	22.55	22.14	22.2733	8.01	0.00387927	1
MCF7-Erastin	14.4	14.48	14.59	14.49	21.15	20.99	21.32	21.1533	6.66333	0.0098659	2.54324
MM231-Control	13.13	13.35	13.22	13.2333	24.05	24.32	24.12	24.1633	10.93	0.000512557	1
MM231-Erastin	13.69	13.61	13.55	13.6167	23.44	23.65	23.49	23.5267	9.91	0.00103942	2.02792
		GAPDH		MEAN		PIK3CA
MCF7-Control	14.25	14.38	14.16	14.2633	26.31	25.89	26.25	26.15	11.8867	0.000264093	1
MCF7-Erastin	14.4	14.48	14.59	14.49	25.14	24.77	25.13	25.0133	10.5233	0.000679455	2.57279
MM231-Control	13.13	13.35	13.22	13.2333	25.66	25.46	25.61	25.5767	12.3433	0.000192436	1
MM231-Erastin	13.69	13.61	13.55	13.6167	24.88	24.78	24.68	24.78	11.1633	0.000436015	2.26577
		GAPDH		MEAN		FLT3
MCF7-Control	14.25	14.38	14.16	14.2633	19.65	19.45	19.23	19.4433	5.18	0.0275845	1
MCF7-Erastin	14.4	14.48	14.59	14.49	18.15	18.11	18.24	18.1667	3.67667	0.0782011	2.83497
MM231-Control	13.13	13.35	13.22	13.2333	22.32	22.46	22.38	22.3867	9.15333	0.00175619	1
MM231-Erastin	13.69	13.61	13.55	13.6167	21.88	21.68	21.75	21.77	8.15333	0.00351238	2
		GAPDH		MEAN		IFNG
MCF7-Control	14.25	14.38	14.16	14.2633	25.74	25.65	25.45	25.6133	11.35	0.000383098	1
MCF7-Erastin	14.4	14.48	14.59	14.49	23.55	23.28	23.65	23.4933	9.00333	0.00194862	5.08648
MM231-Control	13.13	13.35	13.22	13.2333	23.65	23.55	23.64	23.6133	10.38	0.000750427	1
MM231-Erastin	13.69	13.61	13.55	13.6167	22.11	22.05	22.22	22.1267	8.51	0.00274306	3.65533
		GAPDH		MEAN		ANO6
MCF7-Control	14.25	14.38	14.16	14.2633	23.65	23.45	23.55	23.55	9.28667	0.00160116	1
MCF7-Erastin	14.4	14.48	14.59	14.49	22.78	22.87	22.99	22.88	8.39	0.00298098	1.86176
MM231-Control	13.13	13.35	13.22	13.2333	20.22	20.13	20.38	20.2433	7.01	0.00775854	1
MM231-Erastin	13.69	13.61	13.55	13.6167	19.13	19.21	19.25	19.1967	5.58	0.0209051	2.69447
		GAPDH		MEAN		SLC1A4
MCF7-Control	14.25	14.38	14.16	14.2633	25.46	25.65	25.32	25.4767	11.2133	0.000421163	1
MCF7-Erastin	14.4	14.48	14.59	14.49	24.12	24.11	24.13	24.12	9.63	0.00126206	2.99661
MM231-Control	13.13	13.35	13.22	13.2333	23.69	23.77	23.87	23.7767	10.5433	0.000670101	1
MM231-Erastin	13.69	13.61	13.55	13.6167	22.25	22.32	22.18	22.25	8.63333	0.0025183	3.75809
		GAPDH		MEAN		CISD1
MCF7-Control	14.25	14.38	14.16	14.2633	22.32	22.65	22.44	22.47	8.20667	0.00338491	1
MCF7-Erastin	14.4	14.48	14.59	14.49	24.12	24.32	24.16	24.2	9.71	0.00119398	0.352737
MM231-Control	13.13	13.35	13.22	13.2333	21.55	21.54	21.23	21.44	8.20667	0.00338491	1
MM231-Erastin	13.69	13.61	13.55	13.6167	22.46	22.55	22.19	22.4	8.78333	0.00226962	0.670511
		GAPDH		MEAN		TP63
MCF7-Control	14.25	14.38	14.16	14.2633	19.5	19.65	19.78	19.6433	5.38	0.0240137	1
MCF7-Erastin	14.4	14.48	14.59	14.49	20.32	20.34	20.55	20.4033	5.91333	0.0165924	0.690956
MM231-Control	13.13	13.35	13.22	13.2333	23.32	23.44	23.45	23.4033	10.17	0.00086801	1
MM231-Erastin	13.69	13.61	13.55	13.6167	23.99	24.02	24.06	24.0233	10.4067	0.000736684	0.848704
		GAPDH		MEAN		BRD4
MCF7-Control	14.25	14.38	14.16	14.2633	24.65	24.45	24.71	24.6033	10.34	0.000771525	1
MCF7-Erastin	14.4	14.48	14.59	14.49	26.12	26.32	26.22	26.22	11.73	0.000294387	0.381565
MM231-Control	13.13	13.35	13.22	13.2333	22.41	22.38	22.48	22.4233	9.19	0.00171212	1
MM231-Erastin	13.69	13.61	13.55	13.6167	23.32	23.31	23.18	23.27	9.65333	0.00124182	0.725309
		GAPDH		MEAN		PROM2
MCF7-Control	14.25	14.38	14.16	14.2633	21.65	21.88	21.74	21.7567	7.49333	0.00554986	1
MCF7-Erastin	14.4	14.48	14.59	14.49	22.32	22.46	22.38	22.3867	7.89667	0.0041963	0.756109
MM231-Control	13.13	13.35	13.22	13.2333	18.13	18.22	18.21	18.1867	4.95333	0.0322774	1
MM231-Erastin	13.69	13.61	13.55	13.6167	18.99	18.89	18.79	18.89	5.27333	0.0258564	0.80107

## Sheet: PCR3
		GAPDH		MEAN		EMC2		MEAN	DCT	2^-DCT	2^-DDCT
MCF7-Control	13.72	13.79	13.88	13.7967	24.49	24.12	24.67	24.4267	10.63	0.000631032	1
MCF7-Erastin	14.23	14.19	14.12	14.18	22.98	23.12	23.15	23.0833	8.90333	0.00208848	3.30962
MM231-Control	13.41	13.34	13.42	13.39	21.66	21.78	21.68	21.7067	8.31667	0.00313642	1
MM231-Erastin	13.86	13.74	13.77	13.79	20.02	20.11	20.31	20.1467	6.35667	0.0122026	3.89062
		GAPDH		MEAN		G6PD
MCF7-Control	13.72	13.79	13.88	13.7967	20.65	20.79	20.82	20.7533	6.95667	0.00805072	1
MCF7-Erastin	14.23	14.19	14.12	14.18	19.84	19.21	19.65	19.5667	5.38667	0.023903	2.96905
MM231-Control	13.41	13.34	13.42	13.39	23.11	23.18	23.32	23.2033	9.81333	0.00111146	1
MM231-Erastin	13.86	13.74	13.77	13.79	22.46	22.32	22.41	22.3967	8.60667	0.00256528	2.30804
		GAPDH		MEAN		PIK3CA
MCF7-Control	13.72	13.79	13.88	13.7967	25.13	25.33	25.17	25.21	11.4133	0.000366644	1
MCF7-Erastin	14.23	14.19	14.12	14.18	24.05	24.32	24.16	24.1767	9.99667	0.000978821	2.66968
MM231-Control	13.41	13.34	13.42	13.39	24.98	24.99	24.79	24.92	11.53	0.000338161	1
MM231-Erastin	13.86	13.74	13.77	13.79	23.44	23.65	23.55	23.5467	9.75667	0.00115598	3.41843
		GAPDH		MEAN		FLT3
MCF7-Control	13.72	13.79	13.88	13.7967	18.96	18.79	18.72	18.8233	5.02667	0.0306777	1
MCF7-Erastin	14.23	14.19	14.12	14.18	17.11	17.23	17.18	17.1733	2.99333	0.125579	4.0935
MM231-Control	13.41	13.34	13.42	13.39	21.78	21.69	21.72	21.73	8.34	0.0030861	1
MM231-Erastin	13.86	13.74	13.77	13.79	20.46	20.65	20.48	20.53	6.74	0.0093553	3.03143
		GAPDH		MEAN		IFNG
MCF7-Control	13.72	13.79	13.88	13.7967	26.32	26.11	26.44	26.29	12.4933	0.000173433	1
MCF7-Erastin	14.23	14.19	14.12	14.18	24.88	24.65	24.77	24.7667	10.5867	0.000650273	3.74942
MM231-Control	13.41	13.34	13.42	13.39	24.65	24.55	24.63	24.61	11.22	0.000419221	1
MM231-Erastin	13.86	13.74	13.77	13.79	23.16	23.32	23.22	23.2333	9.44333	0.00143639	3.42634
		GAPDH		MEAN		ANO6
MCF7-Control	13.72	13.79	13.88	13.7967	22.98	22.78	22.66	22.8067	9.01	0.00193963	1
MCF7-Erastin	14.23	14.19	14.12	14.18	21.12	21.35	21.46	21.31	7.13	0.00713931	3.68075
MM231-Control	13.41	13.34	13.42	13.39	19.98	19.89	19.77	19.88	6.49	0.0111254	1
MM231-Erastin	13.86	13.74	13.77	13.79	18.81	18.89	18.99	18.8967	5.10667	0.0290229	2.6087
		GAPDH		MEAN		SLC1A4
MCF7-Control	13.72	13.79	13.88	13.7967	26.65	26.42	26.62	26.5633	12.7667	0.0001435	1
MCF7-Erastin	14.23	14.19	14.12	14.18	25.11	25.13	25.32	25.1867	11.0067	0.00048603	3.38698
MM231-Control	13.41	13.34	13.42	13.39	24.55	24.65	24.71	24.6367	11.2467	0.000411544	1
MM231-Erastin	13.86	13.74	13.77	13.79	23.32	23.52	23.44	23.4267	9.63667	0.00125624	3.05252
		GAPDH		MEAN		CISD1
MCF7-Control	13.72	13.79	13.88	13.7967	21.65	21.45	21.66	21.5867	7.79	0.00451831	1
MCF7-Erastin	14.23	14.19	14.12	14.18	23.32	23.66	23.52	23.5	9.32	0.00156459	0.346277
MM231-Control	13.41	13.34	13.42	13.39	20.99	20.78	20.88	20.8833	7.49333	0.00554986	1
MM231-Erastin	13.86	13.74	13.77	13.79	21.79	21.88	21.69	21.7867	7.99667	0.00391529	0.705475
		GAPDH		MEAN		TP63
MCF7-Control	13.72	13.79	13.88	13.7967	18.98	18.78	18.68	18.8133	5.01667	0.0308911	1
MCF7-Erastin	14.23	14.19	14.12	14.18	19.65	19.55	19.67	19.6233	5.44333	0.0229823	0.743979
MM231-Control	13.41	13.34	13.42	13.39	22.01	22.15	22.18	22.1133	8.72333	0.002366	1
MM231-Erastin	13.86	13.74	13.77	13.79	22.94	22.89	22.92	22.9167	9.12667	0.00178896	0.756109
		GAPDH		MEAN		BRD4
MCF7-Control	13.72	13.79	13.88	13.7967	24.32	24.44	24.55	24.4367	10.64	0.000626673	1
MCF7-Erastin	14.23	14.19	14.12	14.18	25.98	26.1	26.32	26.1333	11.9533	0.000252167	0.40239
MM231-Control	13.41	13.34	13.42	13.39	21.98	21.89	21.78	21.8833	8.49333	0.00277493	1
MM231-Erastin	13.86	13.74	13.77	13.79	22.55	22.46	22.65	22.5533	8.76333	0.0023013	0.82932
		GAPDH		MEAN		PROM2
MCF7-Control	13.72	13.79	13.88	13.7967	20.55	20.46	20.38	20.4633	6.66667	0.00984313	1
MCF7-Erastin	14.23	14.19	14.12	14.18	21.55	21.65	21.49	21.5633	7.38333	0.00598956	0.608502
MM231-Control	13.41	13.34	13.42	13.39	17.79	17.88	17.98	17.8833	4.49333	0.0443989	1
MM231-Erastin	13.86	13.74	13.77	13.79	18.31	18.21	18.38	18.3	4.51	0.0438889	0.988514

## Sheet: Sheet3
Gene	MCF7-Control			MCF7-Erastin				Gene	MM231-Control			MM231-Erastin
EMC2	1	1	1	2.92817	2.22942	3.30962		EMC2	1	1	1	2.29209	2.71321	3.89062
G6PD	1	1	1	4.11246	2.54324	2.96905		G6PD	1	1	1	1.61328	2.02792	2.30804
PIK3CA	1	1	1	5.3765	2.57279	2.66968		PIK3CA	1	1	1	1.69349	2.26577	3.41843
FLT3	1	1	1	6.42338	2.83497	4.0935		FLT3	1	1	1	2.45661	2	3.03143
IFNG	1	1	1	6.48302	5.08648	3.74942		IFNG	1	1	1	2.87454	3.65533	3.42634
ANO6	1	1	1	2.45661	1.86176	3.68075		ANO6	1	1	1	2.04202	2.69447	2.6087
SLC1A4	1	1	1	3.63847	2.99661	3.38698		SLC1A4	1	1	1	2.19365	3.75809	3.05252
CISD1	1	1	1	0.389582	0.352737	0.346277		CISD1	1	1	1	0.56383	0.670511	0.705475
TP63	1	1	1	0.874583	0.690956	0.743979		TP63	1	1	1	0.571701	0.848704	0.756109
BRD4	1	1	1	0.384219	0.381565	0.40239		BRD4	1	1	1	0.697372	0.725309	0.82932
PROM2	1	1	1	0.797377	0.756109	0.608502		PROM2	1	1	1	0.622725	0.80107	0.988514

## Sheet: PCR4
		GAPDH		MEAN		EMC2		MEAN	DCT	2^-DCT	2^-DDCT
SUM159-Control	15.24	14.78	14.98	15	20.89	20.8	20.82	20.8367	5.83667	0.017498	1
SUM159-Erastin	14.96	15.23	15.21	15.1333	20.65	20.67	20.62	20.6467	5.51333	0.0218938	1.25122
BT549-Control	13.23	13.37	13.11	13.2367	23.05	23.05	23.35	23.15	9.91333	0.00103703	1
BT549-Erastin	13.78	13.54	13.66	13.66	22.03	22.15	22.01	22.0633	8.40333	0.00295355	2.8481
MCF10A-Control	14.32	14.54	14.22	14.36	23.28	23.24	23.32	23.28	8.92	0.00206449	1
MCF10A-Erastin	14.86	14.73	14.68	14.7567	23.8	23.76	23.22	23.5933	8.83667	0.00218725	1.05946
		GAPDH		MEAN		G6PD		MEAN
SUM159-Control	15.24	14.78	14.98	15	24.57	24.37	24.42	24.4533	9.45333	0.00142647	1
SUM159-Erastin	14.96	15.23	15.21	15.1333	21.18	21.1	21.1	21.1267	5.99333	0.0156974	11.0043
BT549-Control	13.23	13.37	13.11	13.2367	25.31	25.32	25.32	25.3167	12.08	0.000230971	1
BT549-Erastin	13.78	13.54	13.66	13.66	23.37	23.31	23.21	23.2967	9.63667	0.00125624	5.43897
MCF10A-Control	14.32	14.54	14.22	14.36	25.57	25.67	25.78	25.6733	11.3133	0.000392959	1
MCF10A-Erastin	14.86	14.73	14.68	14.7567	24.22	24.23	24.12	24.19	9.43333	0.00144638	3.68075
		GAPDH		MEAN		PIK3CA		MEAN
SUM159-Control	15.24	14.78	14.98	15	25.14	24.8	25.12	25.02	10.02	0.000963118	1
SUM159-Erastin	14.96	15.23	15.21	15.1333	23.49	23.62	23.56	23.5567	8.42333	0.00291289	3.02444
BT549-Control	13.23	13.37	13.11	13.2367	26.72	26.71	26.78	26.7367	13.5	8.63167e-05	1
BT549-Erastin	13.78	13.54	13.66	13.66	25.91	25.84	25.78	25.8433	12.1833	0.000215006	2.4909
MCF10A-Control	14.32	14.54	14.22	14.36	27.03	27.37	27.34	27.2467	12.8867	0.000132046	1
MCF10A-Erastin	14.86	14.73	14.68	14.7567	27.59	27.3	27.28	27.39	12.6333	0.000157394	1.19196
		GAPDH		MEAN		FLT3		MEAN
SUM159-Control	15.24	14.78	14.98	15	23.67	23.31	23.65	23.5433	8.54333	0.0026804	1
SUM159-Erastin	14.96	15.23	15.21	15.1333	22.38	22.75	22.12	22.4167	7.28333	0.00641946	2.39496
BT549-Control	13.23	13.37	13.11	13.2367	21.87	21.28	21.76	21.6367	8.4	0.00296038	1
BT549-Erastin	13.78	13.54	13.66	13.66	22.51	22.77	22.65	22.6433	8.98333	0.00197582	0.66742
MCF10A-Control	14.32	14.54	14.22	14.36	23.28	23.49	23.32	23.3633	9.00333	0.00194862	1
MCF10A-Erastin	14.86	14.73	14.68	14.7567	22.01	22.22	22.12	22.1167	7.36	0.00608722	3.12387
		GAPDH		MEAN		IFNG		MEAN
SUM159-Control	15.24	14.78	14.98	15	27.88	27.09	27.32	27.43	12.43	0.000181216	1
SUM159-Erastin	14.96	15.23	15.21	15.1333	27.12	27.33	27.34	27.2633	12.13	0.000223103	1.23114
BT549-Control	13.23	13.37	13.11	13.2367	26.09	25.92	26.02	26.01	12.7733	0.000142838	1
BT549-Erastin	13.78	13.54	13.66	13.66	25.15	25.21	25.12	25.16	11.5	0.000345267	2.41719
MCF10A-Control	14.32	14.54	14.22	14.36	27.36	26.95	27.32	27.21	12.85	0.000135445	1
MCF10A-Erastin	14.86	14.73	14.68	14.7567	25.37	25.67	25.42	25.4867	10.73	0.000588773	4.34694
		GAPDH		MEAN		ANO6		MEAN
SUM159-Control	15.24	14.78	14.98	15	24.51	24.27	24.32	24.3667	9.36667	0.00151479	1
SUM159-Erastin	14.96	15.23	15.21	15.1333	22.03	21.8	22.21	22.0133	6.88	0.00849012	5.60481
BT549-Control	13.23	13.37	13.11	13.2367	27.09	27.22	27.14	27.15	13.9133	6.48141e-05	1
BT549-Erastin	13.78	13.54	13.66	13.66	26.32	26.43	26.38	26.3767	12.7167	0.00014856	2.29209
MCF10A-Control	14.32	14.54	14.22	14.36	26.99	26.77	26.82	26.86	12.5	0.000172633	1
MCF10A-Erastin	14.86	14.73	14.68	14.7567	25.84	25.81	25.78	25.81	11.0533	0.00047056	2.72578
		GAPDH		MEAN		SLC1A4		MEAN
SUM159-Control	15.24	14.78	14.98	15	27.14	27.11	27.12	27.1233	12.1233	0.000224137	1
SUM159-Erastin	14.96	15.23	15.21	15.1333	24.32	24.3	24.28	24.3	9.16667	0.00174004	7.76328
BT549-Control	13.23	13.37	13.11	13.2367	28.79	28.6	28.72	28.7033	15.4667	2.20836e-05	1
BT549-Erastin	13.78	13.54	13.66	13.66	27.11	27.29	27.12	27.1733	13.5133	8.55227e-05	3.87268
MCF10A-Control	14.32	14.54	14.22	14.36	28.6	28.77	28.76	28.71	14.35	4.78872e-05	1
MCF10A-Erastin	14.86	14.73	14.68	14.7567	27.05	27.14	27.02	27.07	12.3133	0.00019648	4.10296
		GAPDH		MEAN		CISD1		MEAN
SUM159-Control	15.24	14.78	14.98	15	20.21	20.25	20.32	20.26	5.26	0.0260965	1
SUM159-Erastin	14.96	15.23	15.21	15.1333	22.65	22.52	22.32	22.4967	7.36333	0.00607318	0.23272
BT549-Control	13.23	13.37	13.11	13.2367	23.14	23.16	23.18	23.16	9.92333	0.00102986	1
BT549-Erastin	13.78	13.54	13.66	13.66	23.81	23.89	23.98	23.8933	10.2333	0.00083073	0.806642
MCF10A-Control	14.32	14.54	14.22	14.36	21.26	21.28	21.18	21.24	6.88	0.00849012	1
MCF10A-Erastin	14.86	14.73	14.68	14.7567	22.57	22.39	22.42	22.46	7.70333	0.00479806	0.565135
		GAPDH		MEAN		TP63		MEAN
SUM159-Control	15.24	14.78	14.98	15	22.46	22.61	22.53	22.5333	7.53333	0.0053981	1
SUM159-Erastin	14.96	15.23	15.21	15.1333	24.26	24.28	24.38	24.3067	9.17333	0.00173201	0.320856
BT549-Control	13.23	13.37	13.11	13.2367	23.89	23.38	23.67	23.6467	10.41	0.000734984	1
BT549-Erastin	13.78	13.54	13.66	13.66	24.27	24.8	24.89	24.6533	10.9933	0.000490543	0.66742
MCF10A-Control	14.32	14.54	14.22	14.36	22.31	22.22	22.18	22.2367	7.87667	0.00425488	1
MCF10A-Erastin	14.86	14.73	14.68	14.7567	24.64	24.71	24.68	24.6767	9.92	0.00103224	0.242603
		GAPDH		MEAN		BRD4		MEAN
SUM159-Control	15.24	14.78	14.98	15	24.8	24.76	24.74	24.7667	9.76667	0.001148	1
SUM159-Erastin	14.96	15.23	15.21	15.1333	26.86	26.84	26.56	26.7533	11.62	0.00031771	0.276752
BT549-Control	13.23	13.37	13.11	13.2367	23.05	23.45	23.66	23.3867	10.15	0.000880127	1
BT549-Erastin	13.78	13.54	13.66	13.66	25.05	25.13	25.23	25.1367	11.4767	0.000350897	0.398688
MCF10A-Control	14.32	14.54	14.22	14.36	25.9	26.23	25.89	26.0067	11.6467	0.000311892	1
MCF10A-Erastin	14.86	14.73	14.68	14.7567	26.24	26.22	26.32	26.26	11.5033	0.00034447	1.10445
		GAPDH		MEAN		PROM2		MEAN
SUM159-Control	15.24	14.78	14.98	15	33.17	33.02	33.16	33.1167	18.1167	3.51836e-06	1
SUM159-Erastin	14.96	15.23	15.21	15.1333	38.5	37.84	37.66	38	22.8667	1.30752e-07	0.0371627
BT549-Control	13.23	13.37	13.11	13.2367	30.26	30.49	30.38	30.3767	17.14	6.92382e-06	1
BT549-Erastin	13.78	13.54	13.66	13.66	33.7	33.86	33.92	33.8267	20.1667	8.49627e-07	0.122711
MCF10A-Control	14.32	14.54	14.22	14.36	34.7	34.89	34.68	34.7567	20.3967	7.24422e-07	1
MCF10A-Erastin	14.86	14.73	14.68	14.7567	39.19	39.5	39.58	39.4233	24.6667	3.75486e-08	0.0518325

## Sheet: PCR5
		GAPDH		MEAN		EMC2		MEAN	DCT	2^-DCT	2^-DDCT
SUM159-Control	13.88	13.62	13.64	13.7133	19.88	19.78	19.82	19.8267	6.11333	0.0144445	1
SUM159-Erastin	14.22	14.54	14.38	14.38	20.03	20.21	20.24	20.16	5.78	0.018199	1.25992
BT549-Control	15.21	15.26	15.32	15.2633	21.2	21.32	21.28	21.2667	6.00333	0.0155889	1
BT549-Erastin	15.88	15.64	15.78	15.7667	20.02	20.32	20.11	20.15	4.38333	0.0479165	3.07375
MCF10A-Control	13.35	13.46	13.22	13.3433	22.02	22.32	22.18	22.1733	8.83	0.00219738	1
MCF10A-Erastin	13.68	13.72	13.82	13.74	22.33	22.21	22.38	22.3067	8.56667	0.0026374	1.20025
		GAPDH		MEAN		G6PD
SUM159-Control	13.88	13.62	13.64	13.7133	23.89	23.78	23.68	23.7833	10.07	0.000930311	1
SUM159-Erastin	14.22	14.54	14.38	14.38	21.12	21.12	21.14	21.1267	6.74667	0.00931217	10.0097
BT549-Control	15.21	15.26	15.32	15.2633	22.32	22.36	22.42	22.3667	7.10333	0.0072725	1
BT549-Erastin	15.88	15.64	15.78	15.7667	20.22	20.18	20.16	20.1867	4.42	0.046714	6.42338
MCF10A-Control	13.35	13.46	13.22	13.3433	22.32	22.34	22.42	22.36	9.01667	0.00193069	1
MCF10A-Erastin	13.68	13.72	13.82	13.74	21.08	21.12	21.14	21.1133	7.37333	0.00603122	3.12387
		GAPDH		MEAN		PIK3CA
SUM159-Control	13.88	13.62	13.64	13.7133	24.87	24.79	24.82	24.8267	11.1133	0.000451391	1
SUM159-Erastin	14.22	14.54	14.38	14.38	22.23	22.18	22.32	22.2433	7.86333	0.00429438	9.51366
BT549-Control	15.21	15.26	15.32	15.2633	25.03	25.22	25.32	25.19	9.92667	0.00102749	1
BT549-Erastin	15.88	15.64	15.78	15.7667	24.12	24.1	24.08	24.1	8.33333	0.00310039	3.01746
MCF10A-Control	13.35	13.46	13.22	13.3433	26.18	26.22	26.32	26.24	12.8967	0.000131134	1
MCF10A-Erastin	13.68	13.72	13.82	13.74	26.32	26.34	26.42	26.36	12.62	0.000158855	1.21139
		GAPDH		MEAN		FLT3
SUM159-Control	13.88	13.62	13.64	13.7133	22.43	22.4	22.38	22.4033	8.69	0.0024213	1
SUM159-Erastin	14.22	14.54	14.38	14.38	21.21	21.02	21.08	21.1033	6.72333	0.00946401	3.90864
BT549-Control	15.21	15.26	15.32	15.2633	20.88	20.94	20.9	20.9067	5.64333	0.0200072	1
BT549-Erastin	15.88	15.64	15.78	15.7667	21.62	21.64	21.62	21.6267	5.86	0.0172173	0.860551
MCF10A-Control	13.35	13.46	13.22	13.3433	22.93	22.89	22.86	22.8933	9.55	0.00133402	1
MCF10A-Erastin	13.68	13.72	13.82	13.74	20.24	20.28	20.32	20.28	6.54	0.0107464	8.05564
		GAPDH		MEAN		IFNG
SUM159-Control	13.88	13.62	13.64	13.7133	26.78	26.72	26.68	26.7267	13.0133	0.000120947	1
SUM159-Erastin	14.22	14.54	14.38	14.38	28.02	27.82	27.82	27.8867	13.5067	8.59188e-05	0.710382
BT549-Control	15.21	15.26	15.32	15.2633	25.78	25.72	25.69	25.73	10.4667	0.000706674	1
BT549-Erastin	15.88	15.64	15.78	15.7667	24.21	24.02	24.18	24.1367	8.37	0.00302259	4.2772
MCF10A-Control	13.35	13.46	13.22	13.3433	26.89	26.92	26.94	26.9167	13.5733	8.20388e-05	1
MCF10A-Erastin	13.68	13.72	13.82	13.74	24.32	24.38	24.34	24.3467	10.6067	0.000641321	7.81728
		GAPDH		MEAN		ANO6
SUM159-Control	13.88	13.62	13.64	13.7133	23.87	23.68	23.82	23.79	10.0767	0.000926022	1
SUM159-Erastin	14.22	14.54	14.38	14.38	21.22	21.02	21.18	21.14	6.76	0.00922651	9.9636
BT549-Control	15.21	15.26	15.32	15.2633	26.68	26.58	26.61	26.6233	11.36	0.000380451	1
BT549-Erastin	15.88	15.64	15.78	15.7667	25.5	25.48	25.42	25.4667	9.7	0.00120229	3.16017
MCF10A-Control	13.35	13.46	13.22	13.3433	25.65	26.62	26.6	26.29	12.9467	0.000126667	1
MCF10A-Erastin	13.68	13.72	13.82	13.74	24.02	24.12	24.32	24.1533	10.4133	0.000733288	5.78908
		GAPDH		MEAN		SLC1A4
SUM159-Control	13.88	13.62	13.64	13.7133	26.68	26.62	26.57	26.6233	12.91	0.000129928	1
SUM159-Erastin	14.22	14.54	14.38	14.38	24.22	24.12	24.28	24.2067	9.82667	0.00110123	8.4757
BT549-Control	15.21	15.26	15.32	15.2633	27.65	27.72	27.69	27.6867	12.4233	0.000182056	1
BT549-Erastin	15.88	15.64	15.78	15.7667	26.12	26.1	26.08	26.1	10.3333	0.000775098	4.25748
MCF10A-Control	13.35	13.46	13.22	13.3433	27.99	27.87	28.01	27.9567	14.6133	3.98977e-05	1
MCF10A-Erastin	13.68	13.72	13.82	13.74	26.12	26.08	26.14	26.1133	12.3733	0.000188476	4.72397
		GAPDH		MEAN		CISD1
SUM159-Control	13.88	13.62	13.64	13.7133	19.12	19.21	19.18	19.17	5.45667	0.0227709	1
SUM159-Erastin	14.22	14.54	14.38	14.38	21.02	21.06	21.04	21.04	6.66	0.00988872	0.434271
BT549-Control	15.21	15.26	15.32	15.2633	22.1	22.34	22.2	22.2133	6.95	0.00808801	1
BT549-Erastin	15.88	15.64	15.78	15.7667	22.99	22.98	22.89	22.9533	7.18667	0.00686432	0.848704
MCF10A-Control	13.35	13.46	13.22	13.3433	20.21	20.18	20.24	20.21	6.86667	0.00856895	1
MCF10A-Erastin	13.68	13.72	13.82	13.74	21.03	21.24	21.43	21.2333	7.49333	0.00554986	0.647671
		GAPDH		MEAN		TP63
SUM159-Control	13.88	13.62	13.64	13.7133	21.43	21.38	21.39	21.4	7.68667	0.00485381	1
SUM159-Erastin	14.22	14.54	14.38	14.38	23.22	23.24	23.28	23.2467	8.86667	0.00214224	0.441351
BT549-Control	15.21	15.26	15.32	15.2633	22.08	22.1	22.09	22.09	6.82667	0.00880985	1
BT549-Erastin	15.88	15.64	15.78	15.7667	23.1	23.21	23.18	23.1633	7.39667	0.00593446	0.673617
MCF10A-Control	13.35	13.46	13.22	13.3433	21.88	21.78	21.76	21.8067	8.46333	0.00283324	1
MCF10A-Erastin	13.68	13.72	13.82	13.74	23.22	23.2	22.98	23.1333	9.39333	0.00148705	0.524858
		GAPDH		MEAN		BRD4
SUM159-Control	13.88	13.62	13.64	13.7133	23.1	23.22	23.24	23.1867	9.47333	0.00140683	1
SUM159-Erastin	14.22	14.54	14.38	14.38	25.01	25.12	25.32	25.15	10.77	0.000572673	0.407066
BT549-Control	15.21	15.26	15.32	15.2633	22.24	22.32	22.28	22.28	7.01667	0.00772277	1
BT549-Erastin	15.88	15.64	15.78	15.7667	24.02	24.08	24.32	24.14	8.37333	0.00301561	0.390483
MCF10A-Control	13.35	13.46	13.22	13.3433	24.87	24.88	24.86	24.87	11.5267	0.000338944	1
MCF10A-Erastin	13.68	13.72	13.82	13.74	25.43	25.42	25.32	25.39	11.65	0.000311172	0.918064
		GAPDH		MEAN		PROM2
SUM159-Control	13.87	13.62	13.64	13.7133	35.02	34.92	35.19	35.0433	21.33	3.79341e-07	1
SUM159-Erastin	14.22	14.54	14.38	14.38	37.55	37.54	37.52	37.5367	23.1567	1.06942e-07	0.281915
BT549-Control	15.21	15.26	15.32	15.2633	30.42	30.76	30.58	30.5867	15.3233	2.43903e-05	1
BT549-Erastin	15.88	15.64	15.78	15.7667	32.02	32.32	32.56	32.3	16.5333	1.05432e-05	0.432269
MCF10A-Control	13.35	13.46	13.22	13.3433	33.56	33.87	33.76	33.73	20.3867	7.29461e-07	1
MCF10A-Erastin	13.68	13.72	13.82	13.74	38.22	37.92	38.34	38.16	24.42	4.455e-08	0.0610725

## Sheet: PCR6
		GAPDH		MEAN		EMC2		MEAN	DCT	2^-DCT	2^-DDCT
SUM159-Control	13.98	13.76	13.68	13.8067	20.78	21.02	21.22	21.0067	7.2	0.00680118	1
SUM159-Erastin	14.22	14.18	14.32	14.24	21.34	21.21	21.18	21.2433	7.00333	0.00779447	1.14605
BT549-Control	14.65	14.72	14.68	14.6833	22.46	22.52	22.38	22.4533	7.77	0.00458139	1
BT549-Erastin	13.66	13.82	13.42	13.6333	21.03	21.32	21.22	21.19	7.55667	0.00531149	1.15936
MCF10A-Control	15.28	15.08	15.32	15.2267	22.78	22.65	22.72	22.7167	7.49	0.0055627	1
MCF10A-Erastin	14.96	14.88	14.78	14.8733	22.02	22.12	22.11	22.0833	7.21	0.0067542	1.21419
		GAPDH		MEAN		G6PD
SUM159-Control	13.98	13.76	13.68	13.8067	23.32	23.28	23.3	23.3	9.49333	0.00138746	1
SUM159-Erastin	14.22	14.18	14.32	14.24	20.01	20.33	20.12	20.1533	5.91333	0.0165924	11.9588
BT549-Control	14.65	14.72	14.68	14.6833	23.33	23.32	23.3	23.3167	8.63333	0.0025183	1
BT549-Erastin	13.66	13.82	13.42	13.6333	21.22	21.24	21.18	21.2133	7.58	0.00522628	2.07532
MCF10A-Control	15.28	15.08	15.32	15.2267	22.36	22.42	22.4	22.3933	7.16667	0.00696015	1
MCF10A-Erastin	14.96	14.88	14.78	14.8733	21.02	21.21	21.18	21.1367	6.26333	0.0130181	1.87038
		GAPDH		MEAN		PIK3CA
SUM159-Control	13.98	13.76	13.68	13.8067	24.21	24.22	24.18	24.2033	10.3967	0.000741808	1
SUM159-Erastin	14.22	14.18	14.32	14.24	22.02	22.1	22.08	22.0667	7.82667	0.00440493	5.93809
BT549-Control	14.65	14.72	14.68	14.6833	25.32	25.36	25.3	25.3267	10.6433	0.000625227	1
BT549-Erastin	13.66	13.82	13.42	13.6333	24.01	24.12	24.16	24.0967	10.4633	0.000708309	1.13288
MCF10A-Control	15.28	15.08	15.32	15.2267	26.88	26.84	26.78	26.8333	11.6067	0.00032066	1
MCF10A-Erastin	14.96	14.88	14.78	14.8733	26.14	26.18	26.22	26.18	11.3067	0.000394779	1.23114
		GAPDH		MEAN		FLT3
SUM159-Control	13.98	13.76	13.68	13.8067	22.87	22.79	22.8	22.82	9.01333	0.00193516	1
SUM159-Erastin	14.22	14.18	14.32	14.24	21.02	21.03	21.01	21.02	6.78	0.00909948	4.70219
BT549-Control	14.65	14.72	14.68	14.6833	20.66	20.62	20.58	20.62	5.93667	0.0163262	1
BT549-Erastin	13.66	13.82	13.42	13.6333	20.13	20.18	20.07	20.1267	6.49333	0.0110997	0.679871
MCF10A-Control	15.28	15.08	15.32	15.2267	22.48	22.42	22.46	22.4533	7.22667	0.00667662	1
MCF10A-Erastin	14.96	14.88	14.78	14.8733	19.12	19.13	19.08	19.11	4.23667	0.053044	7.94474
		GAPDH		MEAN		IFNG
SUM159-Control	13.98	13.76	13.68	13.8067	26.92	26.87	26.86	26.8833	13.0767	0.000115753	1
SUM159-Erastin	14.22	14.18	14.32	14.24	27.12	27.02	27.1	27.08	12.84	0.000136388	1.17827
BT549-Control	14.65	14.72	14.68	14.6833	25.86	25.72	25.85	25.81	11.1267	0.000447239	1
BT549-Erastin	13.66	13.82	13.42	13.6333	23.22	23.1	23.18	23.1667	9.53333	0.00134952	3.01746
MCF10A-Control	15.28	15.08	15.32	15.2267	26.89	26.78	26.72	26.7967	11.57	0.000328914	1
MCF10A-Erastin	14.96	14.88	14.78	14.8733	23.1	23.21	23.08	23.13	8.25667	0.00326961	9.9406
		GAPDH		MEAN		ANO6
SUM159-Control	13.98	13.76	13.68	13.8067	23.43	23.46	23.37	23.42	9.61333	0.00127673	1
SUM159-Erastin	14.22	14.18	14.32	14.24	21.93	22.04	21.7	21.89	7.65	0.00497875	3.89962
BT549-Control	14.65	14.72	14.68	14.6833	26.65	26.47	26.33	26.4833	11.8	0.000280444	1
BT549-Erastin	13.66	13.82	13.42	13.6333	25.12	24.89	25.25	25.0867	11.4533	0.000356618	1.27162
MCF10A-Control	15.28	15.08	15.32	15.2267	25.34	25.29	25.3	25.31	10.0833	0.000921752	1
MCF10A-Erastin	14.96	14.88	14.78	14.8733	24.98	24.61	24.74	24.7767	9.90333	0.00104424	1.13288
		GAPDH		MEAN		SLC1A4
SUM159-Control	13.98	13.76	13.68	13.8067	26.45	26.54	26.71	26.5667	12.76	0.000144164	1
SUM159-Erastin	14.22	14.18	14.32	14.24	24.12	24.8	24.97	24.63	10.39	0.000745244	5.16941
BT549-Control	14.65	14.72	14.68	14.6833	27.62	27.85	27.93	27.8	13.1167	0.000112587	1
BT549-Erastin	13.66	13.82	13.42	13.6333	26.77	26.48	26.51	26.5867	12.9533	0.000126083	1.11987
MCF10A-Control	15.28	15.08	15.32	15.2267	27.34	27.28	27.2	27.2733	12.0467	0.00023637	1
MCF10A-Erastin	14.96	14.88	14.78	14.8733	26.22	26.12	26.21	26.1833	11.31	0.000393868	1.66632
		GAPDH		MEAN		CISD1
SUM159-Control	13.98	13.76	13.68	13.8067	19.56	19.58	19.46	19.5333	5.72667	0.0188843	1
SUM159-Erastin	14.22	14.18	14.32	14.24	21.02	21.23	21.28	21.1767	6.93667	0.0081631	0.432269
BT549-Control	14.65	14.72	14.68	14.6833	22.21	22.08	22.46	22.25	7.56667	0.0052748	1
BT549-Erastin	13.66	13.82	13.42	13.6333	22.99	22.97	22.97	22.9767	9.34333	0.00153949	0.291857
MCF10A-Control	15.28	15.08	15.32	15.2267	20.21	20.18	20.16	20.1833	4.95667	0.0322029	1
MCF10A-Erastin	14.96	14.88	14.78	14.8733	21.87	21.69	21.86	21.8067	6.93333	0.00818199	0.254076
		GAPDH		MEAN		TP63
SUM159-Control	13.98	13.76	13.68	13.8067	21.12	21.28	21.27	21.2233	7.41667	0.00585276	1
SUM159-Erastin	14.22	14.18	14.32	14.24	23.2	23.18	23.23	23.2033	8.96333	0.0020034	0.3423
BT549-Control	14.65	14.72	14.68	14.6833	22.08	22.1	22.43	22.2033	7.52	0.00544822	1
BT549-Erastin	13.66	13.82	13.42	13.6333	23.67	23.58	23.62	23.6233	9.99	0.000983355	0.180491
MCF10A-Control	15.28	15.08	15.32	15.2267	21.04	21.16	21.22	21.14	5.91333	0.0165924	1
MCF10A-Erastin	14.96	14.88	14.78	14.8733	23.32	23.54	23.48	23.4467	8.57333	0.00262524	0.15822
		GAPDH		MEAN		BRD4
SUM159-Control	13.98	13.76	13.68	13.8067	23.21	23.65	23.44	23.4333	9.62667	0.00126498	1
SUM159-Erastin	14.22	14.18	14.32	14.24	25.55	25.65	25.87	25.69	11.45	0.000357443	0.282567
BT549-Control	14.65	14.72	14.68	14.6833	23.98	23.87	23.66	23.8367	9.15333	0.00175619	1
BT549-Erastin	13.66	13.82	13.42	13.6333	24.42	24.49	24.52	24.4767	10.8433	0.000544291	0.309927
MCF10A-Control	15.28	15.08	15.32	15.2267	25.21	25.32	25.28	25.27	10.0433	0.000947666	1
MCF10A-Erastin	14.96	14.88	14.78	14.8733	25.02	25.12	25.18	25.1067	10.2333	0.00083073	0.876606
		GAPDH		MEAN		PROM2
SUM159-Control	13.98	13.76	13.68	13.8067	35.12	35.32	35.28	35.24	21.4333	3.53121e-07	1
SUM159-Erastin	14.22	14.18	14.32	14.24	37.78	37.82	37.92	37.84	23.6	7.86488e-08	0.222725
BT549-Control	14.65	14.72	14.68	14.6833	30.34	30.32	30.28	30.3133	15.63	1.97197e-05	1
BT549-Erastin	13.66	13.82	13.42	13.6333	32.32	32.56	32.52	32.4667	18.8333	2.14093e-06	0.108568
MCF10A-Control	15.28	15.08	15.32	15.2267	36.03	36.21	36.18	36.14	20.9133	5.0636e-07	1
MCF10A-Erastin	14.96	14.88	14.78	14.8733	38.12	38.18	38.26	38.1867	23.3133	9.59373e-08	0.189465

## Sheet: Sheet5
Gene	SUM159-Control			SUM159-Erastin
EMC2	1	1	1	1.25122	1.25992	1.14605
G6PD	1	1	1	11.0043	10.0097	11.9588
PIK3CA	1	1	1	3.02444	9.51366	5.93809
FLT3	1	1	1	2.39496	3.90864	4.70219
IFNG	1	1	1	1.23114	0.710382	1.17827
ANO6	1	1	1	5.60481	9.9636	3.89962
SLC1A4	1	1	1	7.76328	8.4757	5.16941
CISD1	1	1	1	0.23272	0.434271	0.432269
TP63	1	1	1	0.320856	0.441351	0.3423
BRD4	1	1	1	0.276752	0.407066	0.282567
PROM2	1	1	1	0.0371627	0.281915	0.222725
Gene	BT549-Control			BT549-Erastin
EMC2	1	1	1	2.8481	3.07375	1.15936
G6PD	1	1	1	5.43897	6.42338	2.07532
PIK3CA	1	1	1	2.4909	3.01746	1.13288
FLT3	1	1	1	0.66742	0.860551	0.679871
IFNG	1	1	1	2.41719	4.2772	3.01746
ANO6	1	1	1	2.29209	3.16017	1.27162
SLC1A4	1	1	1	3.87268	4.25748	1.11987
CISD1	1	1	1	0.806642	0.848704	0.291857
TP63	1	1	1	0.66742	0.673617	0.180491
BRD4	1	1	1	0.398688	0.390483	0.309927
PROM2	1	1	1	0.122711	0.432269	0.108568
Gene	MCF10A-Control			MCF10A-Erastin
EMC2	1	1	1	1.05946	1.20025	1.21419
G6PD	1	1	1	3.68075	3.12387	1.87038
PIK3CA	1	1	1	1.19196	1.21139	1.23114
FLT3	1	1	1	3.12387	8.05564	7.94474
IFNG	1	1	1	4.34694	7.81728	9.9406
ANO6	1	1	1	2.72578	5.78908	1.13288
SLC1A4	1	1	1	4.10296	4.72397	1.66632
CISD1	1	1	1	0.565135	0.647671	0.254076
TP63	1	1	1	0.242603	0.524858	0.15822
BRD4	1	1	1	1.10445	0.918064	0.876606
PROM2	1	1	1	0.0518325	0.0610725	0.189465
