# Supplementary material for: A Novel Ferroptosis-Related Gene Signature for Overall Survival Prediction in Patients With Breast Cancer
Source: Front Cell Dev Biol. 2021 Jun 17;9:670184. doi: 10.3389/fcell.2021.670184 (PMC8247647; doi:10.3389/fcell.2021.670184)
Supplement: Supplementary file 9 [file Table_5.XLSX]

## Sheet: Sheet1
2021/01/01 Erastin MCF-7&MDA-MB-231
0h	空培养基			Average	基线			基线-空培养基				标化
MCF-7	0.136	0.133	0.131	0.133333	0.16	0.16	0.155	0.0266667	0.0266667	0.0216667		1	1	1
MDA-MB-231	0.169	0.16	0.161	0.163333	0.247	0.238	0.233	0.0836667	0.0746667	0.0696667		1	1	1
24h	空培养基			Average	实验组OD			实验组-空培养基				标化
MCF-7 0μM	0.139	0.132	0.14	0.137	0.16	0.167	0.165	0.023	0.03	0.028		0.8625	1.125	1.29231
MCF-7 10μM				0.137	0.158	0.164	0.159	0.021	0.027	0.022		0.7875	1.0125	1.01538
MCF-7 20μM				0.137	0.156	0.161	0.156	0.019	0.024	0.019		0.7125	0.9	0.876923
MCF-7 40μM				0.137	0.155	0.156	0.152	0.018	0.019	0.015		0.675	0.7125	0.692308
MM231 0μM	0.181	0.177	0.186	0.181333	0.317	0.291	0.299	0.135667	0.109667	0.117667		1.62151	1.46875	1.689
MM231 10μM				0.181333	0.286	0.29	0.276	0.104667	0.108667	0.0946667		1.251	1.45536	1.35885
MM231 20μM				0.181333	0.258	0.269	0.24	0.0766667	0.0876667	0.0586667		0.916335	1.17411	0.842105
MM231 40μM				0.181333	0.22	0.218	0.216	0.0386667	0.0366667	0.0346667		0.462151	0.491071	0.497608
MM231 80μM				0.181333	0.195	0.201	0.203	0.0136667	0.0196667	0.0216667		0.163347	0.263393	0.311005
48h	空培养基			Average	实验组OD			实验组-空培养基				标化
MCF-7 0μM	0.129	0.127	0.128	0.128	0.158	0.159	0.157	0.03	0.031	0.029		1.125	1.1625	1.33846
MCF-7 10μM				0.128	0.154	0.151	0.152	0.026	0.023	0.024		0.975	0.8625	1.10769
MCF-7 20μM				0.128	0.149	0.148	0.145	0.021	0.02	0.017		0.7875	0.75	0.784615
MCF-7 40μM				0.128	0.147	0.145	0.142	0.019	0.017	0.014		0.7125	0.6375	0.646154
MM231 0μM	0.161	0.154	0.148	0.154333	0.379	0.438	0.403	0.224667	0.283667	0.248667		2.68526	3.79911	3.56938
MM231 10μM				0.154333	0.335	0.396	0.31	0.180667	0.241667	0.155667		2.15936	3.23661	2.23445
MM231 20μM				0.154333	0.299	0.307	0.297	0.144667	0.152667	0.142667		1.72908	2.04464	2.04785
MM231 40μM				0.154333	0.255	0.248	0.252	0.100667	0.0936667	0.0976667		1.20319	1.25446	1.40191
MM231 80μM				0.154333	0.198	0.174	0.179	0.0436667	0.0196667	0.0246667		0.521912	0.263393	0.354067
72h	空培养基			Average	实验组OD			实验组-空培养基				标化
MCF-7 0μM	0.141	0.127	0.133	0.133667	0.21	0.217	0.194	0.0763333	0.0833333	0.0603333		2.8625	3.125	2.78462
MCF-7 10μM				0.133667	0.182	0.181	0.179	0.0483333	0.0473333	0.0453333		1.8125	1.775	2.09231
MCF-7 20μM				0.133667	0.173	0.177	0.165	0.0393333	0.0433333	0.0313333		1.475	1.625	1.44615
MCF-7 40μM				0.133667	0.153	0.153	0.152	0.0193333	0.0193333	0.0183333		0.725	0.725	0.846154
MM231 0μM	0.169	0.162	0.163	0.164667	0.571	0.517	0.581	0.406333	0.352333	0.416333		4.85657	4.71875	5.97608
MM231 10μM				0.164667	0.399	0.381	0.393	0.234333	0.216333	0.228333		2.8008	2.89732	3.27751
MM231 20μM				0.164667	0.374	0.372	0.369	0.209333	0.207333	0.204333		2.50199	2.77679	2.93301
MM231 40μM				0.164667	0.244	0.234	0.229	0.0793333	0.0693333	0.0643333		0.948207	0.928571	0.923445
MM231 80μM				0.164667	0.188	0.207	0.207	0.0233333	0.0423333	0.0423333		0.278884	0.566964	0.607656

## Sheet: Sheet2
2021/04/23 G6PD CON&OE
0h	空培养基			Average	基线			基线-空培养基				标化
MDA-MB-231 con	0.143	0.154	0.137	0.144667	0.198	0.188	0.186	0.0533333	0.0433333	0.0413333		1	1	1
MDA-MB-231 oe	0.148	0.152	0.139	0.146333	0.189	0.192	0.193	0.0426667	0.0456667	0.0466667		1	1	1
24h	空培养基			Average	实验组OD			实验组-空培养基				标化
MDA-MB-231 con	0.14	0.146	0.151	0.145667	0.233	0.241	0.238	0.0873333	0.0953333	0.0923333		1.6375	2.2	2.23387
MDA-MB-231 oe	0.153	0.15	0.143	0.148667	0.256	0.261	0.267	0.107333	0.112333	0.118333		2.0125	2.59231	2.8629
48h	空培养基			Average	实验组OD			实验组-空培养基				标化
MDA-MB-231 con	0.142	0.152	0.149	0.147667	0.279	0.262	0.267	0.131333	0.114333	0.119333		2.4625	2.63846	2.8871
MDA-MB-231 oe	0.153	0.145	0.141	0.146333	0.326	0.328	0.329	0.179667	0.181667	0.182667		3.36875	4.19231	4.41935

## Sheet: Sheet3
2021/5/10 Erastin MCF-10A, BT549 & SUM159
0h	空培养基			Average	基线			基线-空培养基				标化
MCF10A	0.128	0.126	0.134	0.129333	0.18	0.182	0.178	0.0506667	0.0526667	0.0486667		1	1	1
BT549	0.135	0.128	0.138	0.133667	0.252	0.262	0.268	0.118333	0.128333	0.134333		1	1	1
SUM159	0.142	0.148	0.143	0.144333	0.168	0.172	0.172	0.0236667	0.0276667	0.0276667		1	1	1
24h	空培养基			Average	实验组OD			实验组-空培养基				标化
MCF10A 0μM	0.131	0.135	0.132	0.132667	0.232	0.23	0.232	0.0993333	0.0973333	0.0993333		1.96053	1.8481	2.0411
MCF10A 10μM				0.132667	0.228	0.219	0.222	0.0953333	0.0863333	0.0893333		1.88158	1.63924	1.83562
MCF10A 20μM				0.132667	0.224	0.218	0.216	0.0913333	0.0853333	0.0833333		1.80263	1.62025	1.71233
MCF10A 40μM				0.132667	0.202	0.198	0.196	0.0693333	0.0653333	0.0633333		1.36842	1.24051	1.30137
BT549 0μM	0.138	0.134	0.135	0.135667	0.292	0.293	0.295	0.156333	0.157333	0.159333		1.32113	1.22597	1.1861
BT549 10μM				0.135667	0.278	0.272	0.272	0.142333	0.136333	0.136333		1.20282	1.06234	1.01489
BT549 20μM				0.135667	0.259	0.262	0.252	0.123333	0.126333	0.116333		1.04225	0.984416	0.866005
BT549 40μM				0.135667	0.238	0.236	0.24	0.102333	0.100333	0.104333		0.864789	0.781818	0.776675
SUM159 0μM	0.144	0.146	0.141	0.143667	0.249	0.252	0.253	0.105333	0.108333	0.109333		4.4507	3.91566	3.95181
SUM159 10μM				0.143667	0.242	0.241	0.25	0.0983333	0.0973333	0.106333		4.15493	3.51807	3.84337
SUM159 20μM				0.143667	0.238	0.245	0.245	0.0943333	0.101333	0.101333		3.98592	3.66265	3.66265
SUM159 40μM				0.143667	0.232	0.238	0.236	0.0883333	0.0943333	0.0923333		3.73239	3.40964	3.33735
48h	空培养基			Average	实验组OD			实验组-空培养基				标化
MCF10A 0μM	0.126	0.124	0.13	0.126667	0.341	0.346	0.348	0.214333	0.219333	0.221333		4.23026	4.16456	4.54795
MCF10A 10μM				0.126667	0.247	0.241	0.244	0.120333	0.114333	0.117333		2.375	2.17089	2.41096
MCF10A 20μM				0.126667	0.241	0.238	0.236	0.114333	0.111333	0.109333		2.25658	2.11392	2.24658
MCF10A 40μM				0.126667	0.188	0.186	0.182	0.0613333	0.0593333	0.0553333		1.21053	1.12658	1.13699
BT549 0μM	0.142	0.149	0.144	0.145	0.391	0.404	0.408	0.246	0.259	0.263		2.07887	2.01818	1.95782
BT549 10μM				0.145	0.342	0.348	0.348	0.197	0.203	0.203		1.66479	1.58182	1.51117
BT549 20μM				0.145	0.289	0.281	0.276	0.144	0.136	0.131		1.2169	1.05974	0.975186
BT549 40μM				0.145	0.196	0.201	0.198	0.051	0.056	0.053		0.430986	0.436364	0.394541
SUM159 0μM	0.138	0.132	0.132	0.134	0.402	0.412	0.418	0.268	0.278	0.284		11.3239	10.0482	10.2651
SUM159 10μM				0.134	0.398	0.386	0.382	0.264	0.252	0.248		11.1549	9.10843	8.96386
SUM159 20μM				0.134	0.36	0.365	0.372	0.226	0.231	0.238		9.5493	8.3494	8.60241
SUM159 40μM				0.134	0.324	0.322	0.331	0.19	0.188	0.197		8.02817	6.79518	7.12048
